# Supplementary material for: Pyrosequencing detects human and animal pathogenic taxa in the grapevine endosphere
Source: Front Microbiol. 2014 Jul 8;5:327. doi: 10.3389/fmicb.2014.00327 (PMC4085568; doi:10.3389/fmicb.2014.00327)
Supplement: Supplementary file 1 [file DataSheet1.XLSX]

## Sheet: seqids
OTU name	GenBank accession number
denovo105	KJ851800
denovo197	KJ851801
denovo18CI14.1_8300	KJ851802
denovo196	KJ851803
denovo262	KJ851804
denovo286	KJ851805
denovo29	KJ851806
denovo310	KJ851807
denovo311	KJ851808
denovo376	KJ851809
denovo397	KJ851810
denovo399	KJ851811
denovo422	KJ851812
denovo449	KJ851813
denovo503	KJ851814
denovo520	KJ851815
denovo693	KJ851816
denovo70	KJ851817
denovo744	KJ851818
denovo962	KJ851819
denovo969	KJ851820
denovo115	KJ851821
denovo1520	KJ851822
denovo1744	KJ851823
denovo2322	KJ851824
denovo2737	KJ851825
denovo2773	KJ851826
denovo36	KJ851827
denovo893	KJ851828
denovo389	KJ851829
denovo957	KJ851830
denovo394	KJ851831
denovo578	KJ851832
denovo652	KJ851833
denovo78	KJ851834
denovo1084	KJ851835
denovo109	KJ851836
denovo1110	KJ851837
denovo1209	KJ851838
denovo1215	KJ851839
denovo127	KJ851840
denovo1284	KJ851841
denovo1296	KJ851842
denovo1356	KJ851843
denovo1384	KJ851844
denovo1387	KJ851845
denovo139	KJ851846
denovo1447	KJ851847
denovo1588	KJ851848
denovo1594	KJ851849
denovo1682	KJ851850
denovo1751	KJ851851
denovo1781	KJ851852
denovo1937	KJ851853
denovo2050	KJ851854
denovo2136	KJ851855
denovo2184	KJ851856
denovo2332	KJ851857
denovo2357	KJ851858
denovo2365	KJ851859
denovo2421	KJ851860
denovo246	KJ851861
denovo2479	KJ851862
denovo2534	KJ851863
denovo2588	KJ851864
denovo2698	KJ851865
denovo2910	KJ851866
denovo325	KJ851867
denovo345	KJ851868
denovo362	KJ851869
denovo51	KJ851870
denovo527	KJ851871
denovo537	KJ851872
denovo604	KJ851873
denovo668	KJ851874
denovo785	KJ851875
denovo857	KJ851876
denovo898	KJ851877
denovo939	KJ851878
denovo1013	KJ851879
denovo122	KJ851880
denovo134	KJ851881
denovo14	KJ851882
denovo167	KJ851883
denovo287	KJ851884
denovo642	KJ851885
denovo696	KJ851886
denovo736	KJ851887
denovo750	KJ851888
denovo514	KJ851889
denovo1712	KJ851890
denovo112	KJ851891
denovo1154	KJ851892
denovo1631	KJ851893
denovo1640	KJ851894
denovo1691	KJ851895
denovo1824	KJ851896
denovo2021	KJ851897
denovo2346	KJ851898
denovo2537	KJ851899
denovo2620	KJ851900
denovo2782	KJ851901
denovo314	KJ851902
denovo411	KJ851903
denovo63	KJ851904
denovo830	KJ851905
denovo862	KJ851906
denovo908	KJ851907
denovo147	KJ851908
denovo173	KJ851909
denovo303	KJ851910
denovo361	KJ851911
denovo481	KJ851912
denovo506	KJ851913
denovo698	KJ851914
denovo758	KJ851915
denovo979	KJ851916
denovo117	KJ851917
denovo1818_67767	KJ851918
denovo505	KJ851919
denovo538	KJ851920
denovo689	KJ851921
denovo703	KJ851922
